# Supplementary material for: Stable reference genes for RT-qPCR analysis of gene expression in the Musa acuminata-Pseudocercospora musae interaction
Source: Sci Rep. 2019 Oct 10;9:14592. doi: 10.1038/s41598-019-51040-z (PMC6787041; doi:10.1038/s41598-019-51040-z)
Supplement: Supplementary file 1 — Dataset 1 [file 41598_2019_51040_MOESM1_ESM.xlsx]

## Sheet: Plan1
Supplementary Table S1: Summary of raw Cq values obtained for each treatment for the potential reference genes
Stable reference genes for RT-qPCR analysis of gene expression in the Musa acuminata-Pseudocercospora musae interaction
Erica Cristina Silva Rego, Tatiana David Miranda Pinheiro, Jose Dijair Antonino, Gabriel Sergio Costa Alves, Michelle Guitton Cotta, Fernando Campos De Assis Fonseca & Robert Neil Gerard Miller
Abbreviations legend
C4	Musa acuminata Calcutta 4				RAN	EF1a	GAPDH	APT	UBQ1	UBQ2	aTUB	ACT1pp1	ACT1pp2
CAV	Musa acuminata Cavendish Grande Naine
DAI	Days after inoculation		BR 1	POOL1	27.858	24.5222	25.6897	25.5522	29.5516	25.7177	26.4701	26.3077	22.2275
IN	Infected			POOL1	27.622	24.48	25.5524	25.5957	28.8825	25.844	26.9358	26.1563	22.2
MO	Mock			POOL1	27.7899	24.478	25.5263	25.9749	28.8681	25.5263	26.9961	25.7086	22.1574
BR	Biological replicate		BR 2	POOL1	27.8902	23.8782	25.3243	25.6233	28.4855	25.5494	26.9307	26.446	23.2559
Pool 1	C4 3 DAI MO			POOL1	27.2118	24.2999	25.2565	25.8131	28.999	25.8102	27.1159	26.259	21.9164
Pool 2	C4 3 DAI IN			POOL1	27.3328	24.0712	25.3433	25.5146	28.6122	25.8048	27.0233	26.2449	22.4112
Pool 3	C4 12 DAI MO		BR 3	POOL1	27.4247	24.2324	25.3994	25.8375	29.0038	25.6847	26.8773	25.9013	21.9779
Pool 4	C4 12 DAI IN			POOL1	27.4915	24.3219	25.4491	25.5687	29.4731	25.4982	26.8612	26.1929	21.9078
Pool 5	CAV 3 DAI MO			POOL1	27.4846	24.2278	25.1437	25.6641	28.9765	25.6025	26.6811	25.8796	21.8334
Pool 6	CAV 3 DAI IN		BR 1	POOL2	27.1587	23.1379	24.8599	25.4004	28.9725	25.3218	25.8999	24.4791	21.4714
Pool 7	CAV 12 DAI MO			POOL2	26.9297	23.5383	24.7139	25.2373	28.7516	25.2753	25.7407	24.4103	21.5523
Pool 8	CAV 12 DAI IN			POOL2	27.205	23.4673	24.9007	25.0844	28.4288	25.2985	25.6458	24.2337	21.4168
			BR 2	POOL2	26.6385	22.9865	24.5123	25.4077	27.5752	24.8883	25.912	24.7334	21.5242
				POOL2	26.7127	23.0806	24.3694	25.0122	26.6734	24.9016	25.8441	24.6446	21.4252
				POOL2	26.7157	23.0257	24.4115	25.0215	27.8896	24.9883	25.7757	24.6638	21.3186
			BR 3	POOL2	26.7932	23.1224	24.3613	24.9289	28.3852	24.7616	25.8305	24.6028	21.4646
				POOL2	26.7707	23.17	24.4632	24.8489	28.4155	24.8543	25.7435	24.5321	21.2408
				POOL2	26.5881	23.1967	24.188	24.9534	28.7114	24.6109	25.839	24.5353	21.3886
			BR 1	POOL3	26.2156	22.827	23.0967	23.9934	27.3644	24.1571	24.2525	23.9452	20.5582
				POOL3	26.3819	22.8758	22.9435	23.9321	27.0058	24.1573	24.522	24.3578	20.5816
				POOL3	26.5962	23.0173	23.0276	24.1314	27.3022	23.9401	24.5084	24.3172	20.5556
			BR 2	POOL3	26.4132	22.5478	22.7902	24.0845	27.3532	24.0174	24.6779	24.431	20.7021
				POOL3	26.2785	22.6235	22.743	24.0005	27.1026	23.9933	24.6741	24.3683	20.8246
				POOL3	26.6856	22.5005	22.72	23.9309	27.3925	23.9312	24.6876	24.2462	20.5666
			BR 3	POOL3	25.9008	22.618	22.6245	23.9027	26.9223	24.0854	24.5915	24.0522	20.5123
				POOL3	26.1799	22.7225	22.7462	23.8281	27.0661	23.8729	24.5596	24.1724	20.4456
				POOL3	26.1697	22.5776	22.6591	23.6879	27.2688	23.8269	24.5382	24.0279	20.4707
			BR 1	POOL4	26.7198	23.9542	24.5591	24.9123	28.1074	24.9985	25.348	25.2238	20.8744
				POOL4	27.8985	23.8901	24.5356	24.8523	27.9995	24.8175	25.1551	25.3015	20.5195
				POOL4	27.4186	23.9518	24.615	24.6553	28.1716	24.7855	25.4226	25.0999	20.6818
			BR 2	POOL4	27.1293	23.6868	24.2555	24.6942	27.9518	24.8374	25.513	25.4524	20.5755
				POOL4	26.969	23.7562	24.1263	25.0444	26.5506	24.732	25.7835	25.3767	20.7381
				POOL4	27.0144	23.7258	24.2027	24.879	27.5049	24.6448	25.4526	25.3426	20.96
			BR 3	POOL4	26.9933	23.6869	24.269	24.5938	27.9555	24.6235	25.4708	25.217	20.8176
				POOL4	26.8172	23.682	24.1951	24.8141	28.2996	24.2947	25.7323	25.0553	20.8129
				POOL4	26.7451	23.5167	24.2532	24.6572	28.1088	24.1227	25.5054	25.1189	20.8625
			BR 1	POOL5	28.5716	23.7209	24.834	26.1534	28.9964	26.0833	27.5925	24.1464	20.873
				POOL5	28.261	23.6481	24.8068	26.5941	29.5945	26.1672	27.4859	24.3582	20.8902
				POOL5	28.3319	23.4167	24.6155	26.3419	28.7294	26.0112	27.5535	23.8896	20.7153
			BR 2	POOL5	28.3233	23.4711	24.4933	26.4086	28.2291	26.0023	27.6337	24.3032	20.9421
				POOL5	28.0329	23.4876	24.1532	26.7426	26.6853	25.7714	27.6296	24.0796	20.7881
				POOL5	27.9771	23.4081	24.284	26.3591	27.4063	26.155	27.579	23.7939	20.8589
			BR 3	POOL5	28.279	22.9238	23.5426	26.1517	29.3937	25.8999	27.863	24.2159	21.0349
				POOL5	27.7611	22.9612	23.5519	26.5845	28.8366	25.2481	27.9886	24.4641	20.8643
				POOL5	27.6333	22.6912	23.5752	26.2934	28.4814	25.652	27.5679	23.7901	20.6984
			BR 1	POOL6	27.9105	23.2047	23.9966	26.3554	29.0553	25.8219	26.9107	22.9983	20.2874
				POOL6	28.0807	23.1835	23.6331	26.4431	29.0467	25.8506	27.128	23.1561	19.6046
				POOL6	28.0453	23.1831	23.7705	25.5529	29.2146	25.5622	27.5387	22.8772	20.3399
			BR 2	POOL6	28.1872	22.8778	23.6809	26.3779	28.0481	25.4823	27.0146	23.2181	20.2877
				POOL6	27.4981	22.7671	23.5084	26.7335	28.0393	25.4975	27.4364	23.1425	20.2254
				POOL6	27.2479	22.9031	23.7543	26.5961	28.2315	25.629	27.5889	22.9372	19.8719
			BR 3	POOL6	27.4734	22.8821	23.6307	26.63	28.7181	25.4351	27.1432	22.9163	20.1286
				POOL6	27.479	22.9675	23.4828	26.4986	28.4754	25.5283	27.3537	22.8548	20.1376
				POOL6	27.0201	22.8492	23.6399	26.3723	29.2297	25.5308	27.2243	22.6756	20.0712
			BR 1	POOL7	27.9125	23.7223	24.136	25.8997	28.453	25.3715	27.35	24.4669	20.8412
				POOL7	27.7013	23.6783	24.0163	25.914	28.3478	25.386	27.4314	24.5354	20.638
				POOL7	28.2943	23.501	24.1177	25.8196	28.2609	25.4883	27.5257	24.5371	20.8715
			BR 2	POOL7	28.0529	23.3712	23.7756	25.9652	27.6672	25.2526	27.1941	24.7446	20.8099
				POOL7	27.3726	23.3052	23.8647	25.9327	27.4582	25.1984	27.4713	24.7365	20.8815
				POOL7	27.9225	23.3814	23.8754	25.8169	27.5435	25.2288	27.4995	24.5948	20.6371
			BR 3	POOL7	27.7929	23.3802	23.7311	25.7423	28.0009	25.2685	27.2504	24.2503	20.625
				POOL7	27.402	23.2453	22.6727	25.7792	27.8627	25.3709	27.5569	24.2106	20.6393
				POOL7	27.5237	23.4027	23.7854	25.585	27.8074	25.1851	27.1901	24.0508	20.627
			BR 1	POOL8	27.4345	22.3902	23.916	26.3523	28.0839	24.9318	27.2632	23.8475	20.7416
				POOL8	27.5229	23.1617	23.737	26.0782	28.3547	25.3365	26.9498	23.7795	20.9525
				POOL8	27.5267	23.0965	23.8694	26.1094	28.0462	24.9905	27.1065	23.7806	20.7267
			BR 2	POOL8	27.5518	22.715	23.5759	26.0224	27.4696	25.0374	26.8946	24.0437	20.8274
				POOL8	27.2481	22.6962	23.5939	26.1043	27.7297	25.1475	26.99	23.8167	20.9403
				POOL8	27.4726	22.6825	23.5773	25.9588	27.5797	24.9991	26.828	23.6456	20.857
			BR 3	POOL8	27.4816	22.7176	23.5745	26.1704	28.4312	24.8682	27.0285	23.5129	20.5194
				POOL8	27.296	22.8621	23.3564	26.0719	28.1055	24.8605	26.7744	23.4459	20.7227
				POOL8	27.3919	22.6917	23.575	25.8411	28.0595	24.7741	27.0074	23.319	20.5574
