# Supplementary material for: Stable reference genes for RT-qPCR analysis of gene expression in the Musa acuminata-Pseudocercospora musae interaction
Source: Sci Rep. 2019 Oct 10;9:14592. doi: 10.1038/s41598-019-51040-z (PMC6787041; doi:10.1038/s41598-019-51040-z)
Supplement: Supplementary file 2 — Dataset 2 [file 41598_2019_51040_MOESM2_ESM.xlsx]

## Sheet: Plan1
Supplementary Table S2: Summary of candidate reference gene rankings per treatment with each mathematical algorithm
Stable reference genes for RT-qPCR analysis of gene expression in the Musa acuminata-Pseudocercospora musae interaction
Erica Cristina Silva Rego, Tatiana David Miranda Pinheiro, Jose Dijair Antonino, Gabriel Sergio Costa Alves, Michelle Guitton Cotta, Fernando Campos De Assis Fonseca & Robert Neil Gerard Miller
	Global			Global C4			Global CAV			C4 - Mock			C4 - Infected			CAV - Mock			CAV - Infected
	1st	2nd	3rd	1st	2nd	3rd	1st	2nd	3rd	1st	2nd	3rd	1st	2nd	3rd	1st	2nd	3rd	1st	2nd	3rd
NormFinder	UBQ1	UBQ2	EF1α	UBQ2	α-TUB	EF1α	RAN	GAPDH	α-TUB	APT	ACT1pp1	UBQ2	GAPDH	APT	α-TUB	RAN	α-TUB	ACT1pp2	GAPDH	EF1α	RAN
Bestkeeper	EF1α	ACT1pp2	RAN	RAN	APT	UBQ2	α-TUB	ACT1pp2	EF1α	RAN	EF1α	ACT1pp2	APT	GAPDH	UBQ2	ACT1pp2	RAN	APT	GAPDH	EF1α	RAN
geNorm	UBQ2	RAN	UBQ1	APT	UBQ2	UBQ1	RAN	GAPDH	α-TUB	UBQ2	UBQ1	EF1α	α-TUB	APT	GAPDH	GAPDH	RAN	APT	EF1α	α-TUB	RAN
RefFinder	UBQ2	EF1α	RAN	APT	UBQ2	RAN	α-TUB	RAN	UBQ2	APT	UBQ2	EF1α	GAPDH	APT	UBQ2	ACT1pp2	α-TUB	RAN	GAPDH	EF1α	α-TUB
